# Supplementary material for: Biodiversity of Rhizosphere Fungi from Suaeda glauca in the Yellow River Delta and Their Agricultural Antifungal and Herbicidal Potentials
Source: Mar Drugs. 2025 Nov 29;23(12):460. doi: 10.3390/md23120460 (PMC12735306; doi:10.3390/md23120460)
Supplement: Supplementary file 1 [file marinedrugs-23-00460-s001.zip]

Archive with 1 entries (1 files):
- marinedrugs-4003841-supplementary.pdf
